# Supplementary material for: Novel Adipokines in Critical Illness and Sepsis: Chemerin, Vaspin, and Omentin-1: A Comprehensive Evidence-Based Review
Source: Biomedicines. 2026 Jul 10;14(7):1553. doi: 10.3390/biomedicines14071553 (PMC13405776; doi:10.3390/biomedicines14071553)
Supplement: Supplementary file 1 [file biomedicines-14-01553-s001.zip]

Archive with 1 entries (1 files):
- biomedicines-4404359-supplementary.pdf
